# Supplementary material for: Boron and Gadolinium Loaded Fe3O4 Nanocarriers for Potential Application in Neutron Capture Therapy
Source: Int J Mol Sci. 2021 Aug 13;22(16):8687. doi: 10.3390/ijms22168687 (PMC8395504; doi:10.3390/ijms22168687)
Supplement: Supplementary file 1 [file ijms-22-08687-s001.zip]

Archive with 1 entries (1 files):
- ijms-1320906-supplementary.pdf
